# Supplementary material for: Genetic Profiling of Sodium Channels in Diabetic Painful and Painless and Idiopathic Painful and Painless Neuropathies
Source: Int J Mol Sci. 2023 May 5;24(9):8278. doi: 10.3390/ijms24098278 (PMC10179245; doi:10.3390/ijms24098278)
Supplement: Supplementary file 1 [file ijms-24-08278-s001.zip]

Archive with 1 entries (1 files):
- ijms-2239683-supplementary.pdf
